# Supplementary material for: Microscale geometrical modulation of PIEZO1 mediated mechanosensing through cytoskeletal redistribution
Source: Nat Commun. 2024 Jun 29;15:5521. doi: 10.1038/s41467-024-49833-6 (PMC11217425; doi:10.1038/s41467-024-49833-6)
Supplement: Supplementary file 4 — Source Data [file 41467_2024_49833_MOESM4_ESM.zip]

Archive with 2 entries (2 files):
- Source Data_main.xlsx
- Source Data_supplementary.xlsx
