# Supplementary material for: Microscale geometrical modulation of PIEZO1 mediated mechanosensing through cytoskeletal redistribution
Source: Nat Commun. 2024 Jun 29;15:5521. doi: 10.1038/s41467-024-49833-6 (PMC11217425; doi:10.1038/s41467-024-49833-6)
Supplement: Supplementary file 4 — Source Data [file 41467_2024_49833_MOESM4_ESM.zip › Source Data_main.xlsx]

## Sheet: Fig. 1e
	Fig. 1e Representative traces of the RBC being aspirated by different micropipettes at ∆p = -20 mmHg.
	d = 1 mm, θ = 0°			d = 1.5 mm, θ = 0°			d = 2 mm, θ = 0°			d = 1 mm, θ = 5°			d = 1.5 mm, θ = 5°			d = 2 mm, θ = 5°			d = 1 mm, θ = 10°			d = 1.5 mm, θ = 10°			d = 2 mm, θ = 10°
	Time, t (s)	Normalized intensity change, F/F0		Time, t (s)	Normalized intensity change, F/F0		Time, t (s)	Normalized intensity change, F/F0		Time, t (s)	Normalized intensity change, F/F0		Time, t (s)	Normalized intensity change, F/F0		Time, t (s)	Normalized intensity change, F/F0		Time, t (s)	Normalized intensity change, F/F0		Time, t (s)	Normalized intensity change, F/F0		Time, t (s)	Normalized intensity change, F/F0
	0	1.03419		0	1.00417		0	1.00161		0	1.01042		0	1.03811		0	1.04301		0	1.00114		0	1.0332		0	1.01921
	0.124	1.00796		0.124	1.00076		0.124	1.05711		0.124	1.00719		0.124	1.0306		0.124	1.05071		0.124	1.01558		0.124	1.01159		0.124	1.05707
	0.248	1.02635		0.248	1.01307		0.248	1.01972		0.248	0.997094		0.248	1.02392		0.248	1.05822		0.248	1.01994		0.248	0.995531		0.248	1.08238
	0.372	1.00723		0.372	1.03709		0.372	1.001		0.372	0.997943		0.372	1.01644		0.372	1.05682		0.372	1.00554		0.372	1.00038		0.372	0.704803
	0.496	1.00965		0.496	1.02532		0.496	1.05478		0.496	0.996151		0.496	1.00586		0.496	1.04178		0.496	0.964431		0.496	1.00789		0.496	1.20853
	0.62	1.00865		0.62	1.02527		0.62	1.05744		0.62	0.999491		0.62	1.03811		0.62	1.02255		0.62	0.972247		0.62	1.00944		0.62	1.26548
	0.744	1.00781		0.744	1.03303		0.744	1.04944		0.744	1.00375		0.744	1.0306		0.744	1.03863		0.744	1.02548		0.744	0.9925		0.744	1.40635
	0.868	0.993		0.868	1.01319		0.868	0.766611		0.868	1.00049		0.868	1.02392		0.868	1.04775		0.868	0.948204		0.868	0.992063		0.868	1.35412
	0.992	1.01385		0.992	1.02039		0.992	1.24722		0.992	1.00721		0.992	1.01644		0.992	1.02759		0.992	1.01088		0.992	0.983094		0.992	1.40206
	1.116	0.992		1.116	1.02436		1.116	1.32022		1.116	1.00158		1.116	1.00586		1.116	1.01814		1.116	0.97289		1.116	0.961094		1.116	1.01921
	1.24	0.954885		1.24	1.02153		1.24	1.33306		1.24	0.998264		1.24	1.02392		1.24	1.02679		1.24	1.00767		1.24	0.948609		1.24	1.05707
	1.364	1.01385		1.364	0.997881		1.364	1.41794		1.364	1.01192		1.364	1.01644		1.364	1.02545		1.364	1.02266		1.364	0.970547		1.364	1.08238
	1.488	1.03419		1.488	1.00627		1.488	1.463		1.488	1.00577		1.488	1.02392		1.488	1.01178		1.488	1.01801		1.488	0.968766		1.488	0.704803
	1.612	1.00796		1.612	1.01563		1.612	1.61794		1.612	1.00049		1.612	1.01644		1.612	1.01674		1.612	1.07757		1.612	0.959797		1.612	1.20853
	1.736	1.02635		1.736	0.996322		1.736	1.68972		1.736	1.01113		1.736	1.00586		1.736	1.02543		1.736	1.09429		1.736	0.938703		1.736	1.26548
	1.86	1.00723		1.86	1.00263		1.86	1.71867		1.86	0.993189		1.86	1.03811		1.86	1.00269		1.86	1.08831		1.86	0.947969		1.86	1.40635
	1.984	1.00965		1.984	1.00776		1.984	1.82367		1.984	1.04838		1.984	1.0306		1.984	1.01592		1.984	1.06461		1.984	0.987703		1.984	1.35412
	2.108	1.00865		2.108	1.01258		2.108	1.94283		2.108	1.09406		2.108	1.02392		2.108	0.987096		2.108	1.06194		2.108	1.04583		2.108	1.40206
	2.232	1.00781		2.232	1.01181		2.232	2.07933		2.232	1.10641		2.232	1.01644		2.232	1.00184		2.232	1.06149		2.232	1.17572		2.232	1.44953
	2.356	0.993		2.356	0.998356		2.356	2.14111		2.356	0.844057		2.356	1.0095		2.356	0.977397		2.356	1.06248		2.356	1.29747		2.356	1.45013
	2.48	1.01385		2.48	1.03105		2.48	2.21833		2.48	0.884811		2.48	1.0306		2.48	0.988877		2.48	1.04081		2.48	1.3552		2.48	0.920626
	2.604	0.992		2.604	1.01564		2.604	2.2825		2.604	0.921792		2.604	1.02392		2.604	0.997315		2.604	1.06604		2.604	1.34728		2.604	1.61291
	2.728	0.954885		2.728	1.0172		2.728	2.37589		2.728	1.00758		2.728	1.03576		2.728	0.989726		2.728	1.05605		2.728	1.34517		2.728	1.04717
	2.852	0.919962		2.852	1.0019		2.852	2.44606		2.852	1.08728		2.852	0.962779		2.852	0.969671		2.852	1.0748		2.852	1.35678		2.852	1.64185
	2.976	1.33331		2.976	1.01924		2.976	2.59389		2.976	1.12343		2.976	1.07804		2.976	0.991562		2.976	1.07757		2.976	1.36341		2.976	1.61076
	3.1	1.41758		3.1	1.00785		3.1	2.62944		3.1	1.17494		3.1	1.01644		3.1	0.945589		3.1	1.09429		3.1	1.35189		3.1	1.70716
	3.224	1.44458		3.224	1.01692		3.224	2.76878		3.224	1.22083		3.224	1.00586		3.224	1.01592		3.224	1.08831		3.224	1.34172		3.224	1.69091
	3.348	1.44311		3.348	1.01427		3.348	2.74683		3.348	1.29153		3.348	1.02392		3.348	0.987096		3.348	1.06461		3.348	1.36667		3.348	1.70497
	3.472	1.4615		3.472	1.01503		3.472	2.90317		3.472	1.4464		3.472	1.01644		3.472	1.00184		3.472	1.06194		3.472	1.61298		3.472	1.75086
	3.596	1.4585		3.596	1.02198		3.596	2.89711		3.596	1.50676		3.596	1.01644		3.596	0.977397		3.596	1.06149		3.596	1.58866		3.596	1.72277
	3.72	1.0529		3.72	0.995492		3.72	3.06572		3.72	1.66183		3.72	1.00586		3.72	0.988877		3.72	1.06248		3.72	1.59628		3.72	1.71141
	3.844	1.39		3.844	0.760627		3.844	3.14322		3.844	1.75877		3.844	1.02392		3.844	0.997315		3.844	1.04081		3.844	1.59363		3.844	1.747
	3.968	0.903548		3.968	0.791695		3.968	3.17472		3.968	1.91283		3.968	1.01644		3.968	0.989726		3.968	1.06604		3.968	1.59717		3.968	1.75497
	4.092	1.36936		4.092	1.27207		4.092	3.16617		4.092	2.10521		4.092	1.02392		4.092	0.969671		4.092	1.05605		4.092	1.60661		4.092	1.70356
	4.216	1.98387		4.216	1.53256		4.216	3.30633		4.216	2.29759		4.216	1.02392		4.216	0.991562		4.216	1.0748		4.216	1.59205		4.216	1.70527
	4.34	2.36807		4.34	1.67549		4.34	3.43644		4.34	2.40524		4.34	1.01644		4.34	0.987096		4.34	1.02548		4.34	1.59312		4.34	1.72028
	4.464	2.31161		4.464	1.77642		4.464	3.42561		4.464	2.62428		4.464	1.2894		4.464	1.00184		4.464	1.20788		4.464	1.59184		4.464	1.74914
	4.588	2.21129		4.588	1.86046		4.588	3.48656		4.588	2.84717		4.588	1.51023		4.588	0.977397		4.588	1.30612		4.588	1.583		4.588	1.76488
	4.712	2.17193		4.712	1.9458		4.712	3.55056		4.712	3.08926		4.712	1.75126		4.712	0.989726		4.712	1.58934		4.712	1.59142		4.712	1.05326
	4.836	2.24516		4.836	2.03224		4.836	3.64689		4.836	3.31849		4.836	2.00638		4.836	0.969671		4.836	1.79593		4.836	1.58055		4.836	1.74953
	4.96	1.98774		4.96	2.12441		4.96	3.6615		4.96	3.55168		4.96	2.34497		4.96	0.991562		4.96	2.04329		4.96	1.58208		4.96	2.01527
	5.084	2.21903		5.084	2.16259		5.084	3.70744		5.084	3.64962		5.084	2.68356		5.084	0.945589		5.084	2.5235		5.084	1.55906		5.084	2.20617
	5.208	2.22871		5.208	2.19461		5.208	3.79728		5.208	3.7807		5.208	3.03838		5.208	1.01592		5.208	2.99035		5.208	1.57495		5.208	2.61299
	5.332	2.44581		5.332	2.25024		5.332	3.90406		5.332	3.91002		5.332	3.34236		5.332	0.987096		5.332	3.52251		5.332	1.01211		5.332	3.13671
	5.456	2.26516		5.456	2.29893		5.456	3.95944		5.456	4.00551		5.456	3.66265		5.456	1.00184		5.456	3.95038		5.456	1.51391		5.456	3.69734
	5.58	2.39645		5.58	2.31088		5.58	4.02611		5.58	4.11906		5.58	3.98824		5.58	0.977397		5.58	4.34758		5.58	1.91827		5.58	4.50973
	5.704	2.37613		5.704	2.36876		5.704	4.09156		5.704	4.22719		5.704	4.31344		5.704	0.988877		5.704	4.72687		5.704	2.78842		5.704	5.44048
	5.828	2.24774		5.828	2.39983		5.828	3.93217		5.828	4.30528		5.828	4.71215		5.828	2.2986		5.828	5.1261		5.828	3.49272		5.828	6.34635
	5.952	2.16419		5.952	2.45532		5.952	4.17261		5.952	4.40493		5.952	5.08478		5.952	4.02449		5.952	5.47032		5.952	3.95539		5.952	7.21436
	6.076	1.97226		6.076	2.48085		6.076	4.31861		6.076	4.5287		6.076	5.40992		6.076	5.20614		6.076	5.68843		6.076	4.38219		6.076	10.6238
	6.2	2.16968		6.2	2.51017		6.2	4.28967		6.2	4.58483		6.2	5.69296		6.2	6.00912		6.2	5.96102		6.2	4.68734		6.2	10.5991
	6.324	2.10903		6.324	2.5121		6.324	4.40033		6.324	4.65979		6.324	5.88078		6.324	6.57337		6.324	6.16894		6.324	4.99941		6.324	10.7134
	6.448	2.10129		6.448	2.54046		6.448	4.34994		6.448	4.66938		6.448	6.06213		6.448	6.98173		6.448	6.59612		6.448	5.31297		6.448	10.6273
	6.572	2.18968		6.572	2.59317		6.572	4.37289		6.572	4.70559		6.572	6.13946		6.572	7.25318		6.572	6.62298		6.572	5.61822		6.572	10.5039
	6.696	2.1571		6.696	2.62529		6.696	4.52417		6.696	4.74823		6.696	6.20689		6.696	7.45742		6.696	6.99223		6.696	5.95044		6.696	10.6572
	6.82	2.08677		6.82	2.67069		6.82	4.645		6.82	4.78796		6.82	6.19041		6.82	7.67321		6.82	6.92604		6.82	6.24755		6.82	10.6606
	6.944	1.83323		6.944	2.71193		6.944	4.58256		6.944	4.86253		6.944	6.26365		6.944	7.74247		6.944	7.02469		6.944	6.55516		6.944	10.7756
	7.068	2.19516		7.068	2.83914		7.068	4.71533		7.068	4.92085		7.068	6.32283		7.068	7.83594		7.068	7.14332		7.068	6.88445		7.068	10.6838
	7.192	1.9729		7.192	2.8561		7.192	4.70939		7.192	4.92992		7.192	6.43438		7.192	7.90047		7.192	7.182		7.192	7.16734		7.192	10.7129
	7.316	1.95		7.316	2.89132		7.316	4.58656		7.316	4.96183		7.316	6.53894		7.316	8.03537		7.316	7.45637		7.316	7.44622		7.316	10.7234
	7.44	1.89		7.44	2.96058		7.44	4.7525		7.44	4.95745		7.44	6.64483		7.44	8.16647		7.44	7.53478		7.44	7.66278		7.44	10.7199
	7.564	2.11419		7.564	2.97949		7.564	4.83739		7.564	4.98611		7.564	6.74581		7.564	8.232		7.564	7.59538		7.564	7.95211		7.564	10.7191
	7.688	1.97355		7.688	2.9899		7.688	4.83128		7.688	4.96894		7.688	6.77072		7.688	8.20219		7.688	7.3548		7.688	8.11009		7.688	10.7321
	7.812	1.89935		7.812	3.02073		7.812	4.9095		7.812	4.99517		7.812	6.70628		7.812	8.41255		7.812	7.37019		7.812	8.29611		7.812	10.7019
	7.936	2.05097		7.936	3.03888		7.936	4.9295		7.936	4.9864		7.936	6.72291		7.936	8.57734		7.936	7.45097		7.936	8.45644		7.936	10.7724
	8.06	2.04516		8.06	3.02615		8.06	5.01306		8.06	4.96855		8.06	6.65021		8.06	8.62419		8.06	7.40323		8.06	8.57897		8.06	10.793
	8.184	2.13677		8.184	3.04629		8.184	5.04283		8.184	4.96741		8.184	6.57752		8.184	8.57323		8.184	7.83126		8.184	8.67478		8.184	10.7444
	8.308	1.61452		8.308	3.07242		8.308	5.14511		8.308	4.97053		8.308	6.50184		8.308	8.57252		8.308	7.56164		8.308	8.80553		8.308	10.7653
	8.432	1.86161		8.432	3.07142		8.432	5.09311		8.432	4.99472		8.432	6.59242		8.432	8.62507		8.432	7.52686		8.432	8.91808		8.432	10.6866
	8.556	1.91387		8.556	3.09195		8.556	5.10233		8.556	4.96917		8.556	6.68016		8.556	8.57943		8.556	7.58677		8.556	8.97584		8.556	10.8377
	8.68	2.14097		8.68	3.10675		8.68	5.1125		8.68	4.97792		8.68	6.7679		8.68	8.5774		8.68	7.56065		8.68	9.02302		8.68	10.8435
	8.804	2.05839		8.804	3.08514		8.804	5.235		8.804	4.99123		8.804	6.76593		8.804	8.5454		8.804	7.92466		8.804	9.0623		8.804	10.7942
	8.928	2.37355		8.928	3.0991		8.928	5.14778		8.928	4.9864		8.928	6.75922		8.928	8.56288		8.928	7.55234		8.928	9.09587		8.928	10.8385
	9.052	2.13548		9.052	3.13846		9.052	5.15856		9.052	4.94698		9.052	6.75538		9.052	8.52118		9.052	7.84585		9.052	9.10356		9.052	10.943
	9.176	2.24258		9.176	3.14378		9.176	5.17722		9.176	4.925		9.176	6.66515		9.176	8.48767		9.176	7.9252		9.176	9.18572		9.176	10.9964
	9.3	2.23032		9.3	3.13939		9.3	5.18306		9.3	4.91866		9.3	6.66324		9.3	8.48353		9.3	7.56273		9.3	9.15752		9.3	10.8705
	9.424	1.99484		9.424	3.16546		9.424	5.27311		9.424	4.90679		9.424	6.56919		9.424	8.42307		9.424	7.865		9.424	9.22192		9.424	10.8377
	9.548	2.34226		9.548	3.19186		9.548	5.14678		9.548	4.91164		9.548	6.47471		9.548	8.38951		9.548	7.91743		9.548	9.24475		9.548	10.8435
	9.672	2.48226		9.672	3.18434		9.672	5.27733		9.672	4.90438		9.672	6.46327		9.672	8.37918		9.672	7.59785		9.672	9.25038		9.672	10.7942
	9.796	2.29742		9.796	3.17868		9.796	5.33444		9.796	4.87274		9.796	6.45024		9.796	8.34803		9.796	7.59795		9.796	9.23842		9.796	10.8385
	9.92	2.42323		9.92	3.19675		9.92	5.2995		9.92	4.87007		9.92	6.52292		9.92	8.34682		9.92	7.90764		9.92	9.26664		9.92	10.943
	10.044	2.34226		10.044	3.20419		10.044	5.22139		10.044	4.8603		10.044	6.5956		10.044	8.35233		10.044	7.6353		10.044	9.27797		10.044	10.8377

## Sheet: Fig. 2a
	Fig. 2a Human RBCs ∆Fmax–∆p curve under aspiration by micropipette with different geometries.
	d = 1 μm, θ = 0°									d = 1.5 μm, θ = 0°					d = 2 μm, θ = 0°
	Experiment 1	Δp, mmHg	Ca2+ intensity change, ΔFmax							Experiment 1	Δp, mmHg	Ca2+ intensity change, ΔFmax			Experiment 1	Δp, mmHg	Ca2+ intensity change, ΔFmax
		5	2.31125	1.94286	1.15062	1.20785	1.36652				5	1.0875	1.23091			5	1.28238	1.1547
		10	1.92455	1.64879	1.47358	1.52484	1.57756				10	1.62	1.54665			10	6.35403	9.00283
		15	1.2051	2.67422	2.71339	2.52796	3.03693				15	3.99953	3.90036			15	5.60183	3.10257
		20	2.47803	3.72409	3.72971	2.36806	1.97987				20	5.03785	5.14633			20	2.47424	4.39556
		25	10.7617	6.18461	2.87679	2.27576	2.88954				25	6.69942	7.3462			25	7.40551	3.65956
		30	6.616	5.06422	6.50961	3.38943					30	7.54872	6.96147			30	3.89526	7.66789
		35	3.66756	6.97353	4.496	2.56074	2.2476				35	4.47949	3.6046			35	8.33684	9.36785
		40	4.18809	4.70773	7.25876	4.0071	6.02608				40	4.71207	11.9184			40	8.65244	9.94258
	Experiment 2	Δp, mmHg	Ca2+ intensity change, ΔFmax							Experiment 2	Δp, mmHg	Ca2+ intensity change, ΔFmax			Experiment 2	Δp, mmHg	Ca2+ intensity change, ΔFmax
		5	1.33871	1.58557	1.48476	1.62132	1.23807				5	1.47996	1.20904			5	1.15163	1.18501
		10	2.23058	1.75136	3.31969	1.07					10	1.05816	1.60602			10	5.43168	1.63756	5.10246
		15	2.19523	2.0301	2.06286	1.76045	1.82825				15	3.88435	3.38505			15	6.8702	4.16952
		20	1.80391	2.14843	1.70178	3.75982	1.79725				20	2.36982	4.90588			20	2.78921	3.94561
		25	3.00564	4.21305	2.85354	4.14285					25	4.69816	5.43162			25	9.37374	8.12074
		30	3.66554	2.97217	10.1692	3.12592	1.90884				30	3.99744	4.25181			30	11.5343	6.65028
		35	5.77688	2.96075	3.63063	4.91726					35	5.68424	2.27034			35	10.5286	6.38727
		40	3.64474	1.80485	6.16169	4.73505	3.33313	3.07574			40	8.83178	9.03188			40	4.22158	8.79684
	Experiment 3	Δp, mmHg	Ca2+ intensity change, ΔFmax							Experiment 3	Δp, mmHg	Ca2+ intensity change, ΔFmax			Experiment 3	Δp, mmHg	Ca2+ intensity change, ΔFmax
		5	1.30293	1.16386	1.77975	1.13336	1.05113				5	1.59232				5	1.06569
		10	1.30771	1.48773	1.78971	1.5385					10	1.79901	1.44429			10	5.36927	3.93819	2.66083
		15	1.3884	1.53474	1.35855	2.19131	2.65492	1.54212			15	3.5291				15	2.87661
		20	1.31547	1.71143	2.95961	1.13837	1.26212	1.99058			20	3.24481				20	3.21931	8.21349	8.14313
		25	3.70794	2.30123	1.86097	2.48481	2.54209	2.37167			25	2.75464	4.97303			25	12.1333	3.62977
		30	3.86125	3.7901	1.81648	2.74565	3.51857				30	2.37816	3.90455			30	7.14557	9.47744
		35	3.96739	5.41124	4.58797	4.19762					35	7.88118	4.24332			35	4.69336
		40	3.91093	4.49365	4.02861	2.90853	3.85754	4.00613			40	5.0286				40	10.2327	10.2832

## Sheet: Fig. 2b
	Fig. 2b Human RBCs ∆Fmax–∆p curve under aspiration by micropipette with different geometries.
	d = 1 μm, θ = 5°								d = 1.5 μm, θ = 5°						d = 2 μm, θ = 5°
	Experiment 1	Δp, mmHg	Ca2+ intensity change, ΔFmax						Experiment 1	Δp, mmHg	Ca2+ intensity change, ΔFmax				Experiment 1	Δp, mmHg	Ca2+ intensity change, ΔFmax
		5	1.01676	1.01149						5	1.02233	1.88991				5	3.73186	3.74297
		10	2.06682	1.7351						10	5.02238	4.32956	2.50715			10	7.47998	8.91204	6.39636
		15	3.00259	4.03971	4.08418					15	6.46076	2.88791	7.6765			15	12.104	7.48733	8.15638
		20	5.07623	2.84859	2.34912					20	3.07866	12.2302	5.92169			20	4.52585	7.56653	9.43885
		25	1.45207	6.25432	8.25208					25	6.31222	7.15347	7.46267			25	9.92407	9.49436
		30	3.40848	11.0994	4.27819	8.32292				30	6.60709	5.75766	6.35064			30	15.508	8.59741
		35	2.67547	7.77756						35	13.072	5.18952				35	12.4379	8.34693
		40	3.46666	7.69182						40	20.1391	10.3217	8.52408			40	14.2403	9.94756	7.96033
	Experiment 2	Δp, mmHg	Ca2+ intensity change, ΔFmax						Experiment 2	Δp, mmHg	Ca2+ intensity change, ΔFmax				Experiment 2	Δp, mmHg	Ca2+ intensity change, ΔFmax
		5	1.0125	1.75159						5	1.49676	1.011				5	6.21373	1.6831
		10	1.14929	1.33017						10	7.10223	4.56524	3.76128			10	4.99279	8.83621
		15	4.06489	2.49224						15	4.78867	6.91257	5.29355			15	4.52251	5.15057
		20	3.48156	9.27478	4.31946					20	1.52054	3.4026				20	9.09249	5.46905
		25	8.60271	7.66998						25	7.54648	7.33308				25	5.17785	3.15527
		30	6.24028	6.98395	10.0182	4.46402	4.35805			30	5.59257	8.27866	9.45075			30	10.263	7.98148
		35	10.5238	11.0729						35	12.9931	7.75993				35	14.7386	5.63889
		40	10.862							40	17.7948	5.856	10.9962			40	16.5826	5.69767
	Experiment 3	Δp, mmHg	Ca2+ intensity change, ΔFmax						Experiment 3	Δp, mmHg	Ca2+ intensity change, ΔFmax				Experiment 3	Δp, mmHg	Ca2+ intensity change, ΔFmax
		5	1.01951							5	1.011					5	6.36689	2.83363
		10	1.31251	2.73854						10	4.63338	4.06844				10	5.83121	8.63442
		15	2.45948	6.90625						15	5.34438	3.67636				15	5.80642	7.70892
		20	6.34038	4.23848						20	1.64361	9.51581				20	4.89467	4.5638
		25	7.32386	5.70516						25	4.92831	3.09313				25	17.3977
		30	9.31192	11.701	4.85448	8.44483				30	6.88881	5.9443				30	6.94621	13.8913
		35	11.6713	3.03435	1.94947					35	8.51826	11.3333				35	12.0111
		40	10.2803							40	8.48578	10.2875				40	9.25728	12.5948

## Sheet: Fig. 2c
	Fig. 2c Human RBCs ∆Fmax–∆p curve under aspiration by micropipette with different geometries.
	d = 1 μm, θ = 10°									d = 1.5 μm, θ = 10°						d = 2 μm, θ = 10°
	Experiment 1	Δp, mmHg	Ca2+ intensity change, ΔFmax							Experiment 1	Δp, mmHg	Ca2+ intensity change, ΔFmax				Experiment 1	Δp, mmHg	Ca2+ intensity change, ΔFmax
		5	1.7026	1.26927	1.35732	1.34588	1.56438				5	2.1099	1.15488				5	4.22703	2.29002
		10	5.4352	6.38974	3.29456	2.97197	4.15161				10	2.35086	5.91067	10.6706			10	10.0666	10.1364
		15	3.73216	9.39667	4.38846						15	10.5412	8.69086				15	12.3955	14.8977
		20	10.6432	2.69688	3.94456	8.41399	3.85323	4.42893			20	10.5446	12.7196				20	17.9452	5.63193
		25	6.59414	14.5438	10.0231	7.45501	7.87423				25	11.6908	16.6903				25	8.20731	27.2966
		30	8.32292	4.85448	8.44483						30	12.2636	7.02264				30	18.3884	10.7002
		35	7.94949	3.93352	10.3653						35	11.9965	13.5309				35	7.70143	14.126
		40	13.5763	15.9743	15.7819						40	12.9184	4.87695				40	10.885	12.9726
	Experiment 2	Δp, mmHg	Ca2+ intensity change, ΔFmax							Experiment 2	Δp, mmHg	Ca2+ intensity change, ΔFmax				Experiment 2	Δp, mmHg	Ca2+ intensity change, ΔFmax
		5	1.39504	1.61248	1.61086	1.81781	1.90153				5	1.16055	2.15281				5	6.23501	9.24191
		10	4.2731	2.23593	2.39943	5.05865	6.35415				10	8.03004	22.3503	8.0625			10	11.246	7.04189
		15	3.62493	8.20008	3.65762						15	5.97158	15.4592				15	12.3996	7.34486
		20	7.33294	6.87194	7.32506	10.7858	7.48139				20	4.96736	5.90059				20	3.48963	8.62738
		25	3.24612	7.94238	12.0938	3.31172					25	6.85234	12.4325				25	8.9783	3.39321
		30	10.0182	4.46402	6.24028	15.3716					30	4.05975	10.9608				30	10.4615	14.7971
		35	7.6047	6.53963	13.2903						35	13.3789	31.2976				35	32.2737	12.1602
		40	17.7281	6.91221	8.12208						40	22.704	30.9304				40	25.204
	Experiment 3	Δp, mmHg	Ca2+ intensity change, ΔFmax							Experiment 3	Δp, mmHg	Ca2+ intensity change, ΔFmax				Experiment 3	Δp, mmHg	Ca2+ intensity change, ΔFmax
		5	1.83978	1.74257	1.47693	1.84828	2.15175				5	2.08131	1.60702				5	7.71175	3.50086
		10	5.25977	2.3322	3.65035	2.23888					10	6.97875	11.2531				10
		15	5.67428	4.1426	4.43729						15	13.9467	13.3578				15	3.83994
		20	6.87897	5.32459	6.13196	9.92202	5.40643				20	6.99843	18.9314	21.2995			20	6.90057
		25	9.39362	4.49833	1.03876	1.70352	8.14962				25	4.25593					25	11.3293
		30	11.0994	2.59213	6.98395	9.31192	11.701				30	10.8247	20.5891				30	7.27163
		35	15.2086	11.6713	12.7763						35	3.10041	9.36531				35	13.4898
		40	10.3635	10.826							40	9.86943	20.5641				40	31.0843	30.1467

## Sheet: Fig. 2d
	Fig. 2d Detailed Ca2+ intensity change comparison amongst different geometries when ∆p = -40 mmHg.
	θ = 0°									θ = 5°							θ = 10°
	Experiment 1	Micropipette tip diameter, d (μm)	Ca2+ intensity change, ΔFmax							Experiment 1	Micropipette tip diameter, d (μm)	Ca2+ intensity change, ΔFmax					Experiment 1	Micropipette tip diameter, d (μm)	Ca2+ intensity change, ΔFmax					Table Analyzed	Figure 2d						Compare cell means regardless of rows and columns
		1	4.18809	4.70773	7.25876	4.0071	4.49365	4.02861			1	14.4972	3.46666	7.6361	3.93509			1	13.5763	15.9743	15.7819	17.7281
		1.5	4.71207	8.83178	9.03188						1.5	10.1391	10.3217	12.7948	5.856			1.5	12.9184	4.87695	22.704	30.9304		Two-way ANOVA	Ordinary						Number of families	1
		2	8.65244	12.2543	4.22158	8.79684					2	14.2403	9.94756	16.5826	5.69767			2	10.885	12.9726	25.204	19.7365		Alpha	0.05						Number of comparisons per family	36
																															Alpha	0.05
																								Source of Variation	% of total variation	P value	P value summary	Significant?
	Experiment 2	Micropipette tip diameter, d (μm)	Ca2+ intensity change, ΔFmax							Experiment 2	Micropipette tip diameter, d (μm)	Ca2+ intensity change, ΔFmax					Experiment 2	Micropipette tip diameter, d (μm)	Ca2+ intensity change, ΔFmax					diameter	7.225	0.001	***	Yes			Tukey's multiple comparisons test	Predicted (LS) mean diff.	95.00% CI of diff.	Below threshold?	Summary	Adjusted P Value
		1	6.02608	3.64474	1.80485	2.90853	3.85754	3.33313			1	10.2803	14.5586	10.862				1	10.826	16.9122	8.12208	17.7281		degree	45.59	<0.0001	****	Yes
		1.5	5.0286	5.0286	7.03188						1.5	8.48578	10.2875	8.52408				1.5	9.86943	20.5641	9.86943										1 μm:5 deg vs. 1 μm:0 deg	3.391	0.1156 to 6.666	Yes	*	0.0366
		2	10.2327	10.2832	9.94258						2	9.25728	12.5948	7.96033				2	21.0843	30.1467	12.9726			ANOVA table	SS (Type III)	DF	MS	F (DFn, DFd)	P value		1 μm:10 deg vs. 1 μm:0 deg	9.712	6.504 to 12.92	Yes	****	<0.0001
																								diameter	256.5	2	128.3	F (2, 93) = 7.472	P=0.0010		1.5 μm:0 deg vs. 1 μm:0 deg	1.747	-1.499 to 4.994	No	ns	0.7393
																								degree	1619	2	809.3	F (2, 93) = 47.15	P<0.0001		1.5 μm:5 deg vs. 1 μm:0 deg	5.138	0.7786 to 9.498	Yes	**	0.0092
	Experiment 3	Micropipette tip diameter, d (μm)	Ca2+ intensity change, ΔFmax							Experiment 3	Micropipette tip diameter, d (μm)	Ca2+ intensity change, ΔFmax					Experiment 3	Micropipette tip diameter, d (μm)	Ca2+ intensity change, ΔFmax					Residual	1596	93	17.16				1.5 μm:10 deg vs. 1 μm:0 deg	11.46	7.078 to 15.84	Yes	****	<0.0001
		1	6.16169	4.73505	3.91093	4.00613	3.07574				1	7.69182	10.4906	4.46666				1	10.3635	10.826	16.9122	10.3635									2 μm:0 deg vs. 1 μm:0 deg	3.906	0.6970 to 7.116	Yes	**	0.0061
		1.5	9.91839	4.71207	8.83178						1.5	10.9962	10.3217	8.52408				1.5	11.9184	18.704	9.86943			Data summary							2 μm:5 deg vs. 1 μm:0 deg	7.297	2.924 to 11.67	Yes	****	<0.0001
		2	4.22158	6.22158	5.94258						2	12.9476	2.69767	16.5826				2	25.204	20.1467	14.9726			Number of columns (degree)	3						2 μm:10 deg vs. 1 μm:0 deg	13.62	9.224 to 18.01	Yes	****	<0.0001
																								Number of rows (diameter)	3						1 μm:10 deg vs. 1 μm:5 deg	6.321	2.975 to 9.667	Yes	****	<0.0001
																								Number of values	98						1.5 μm:0 deg vs. 1 μm:5 deg	-1.644	-6.494 to 3.207	No	ns	0.9763
																															1.5 μm:5 deg vs. 1 μm:5 deg	1.747	-1.499 to 4.994	No	ns	0.7393
																															1.5 μm:10 deg vs. 1 μm:5 deg	8.069	3.339 to 12.80	Yes	****	<0.0001
																															2 μm:0 deg vs. 1 μm:5 deg	0.5155	-4.273 to 5.304	No	ns	>0.9999
																															2 μm:5 deg vs. 1 μm:5 deg	3.906	0.6970 to 7.116	Yes	**	0.0061
																															2 μm:10 deg vs. 1 μm:5 deg	10.23	5.525 to 14.93	Yes	****	<0.0001
																															1.5 μm:0 deg vs. 1 μm:10 deg	-7.965	-12.70 to -3.225	Yes	****	<0.0001
																															1.5 μm:5 deg vs. 1 μm:10 deg	-4.574	-9.168 to 0.02030	No	ns	0.0519
																															1.5 μm:10 deg vs. 1 μm:10 deg	1.747	-1.499 to 4.994	No	ns	0.7393
																															2 μm:0 deg vs. 1 μm:10 deg	-5.806	-10.48 to -1.128	Yes	**	0.0047
																															2 μm:5 deg vs. 1 μm:10 deg	-2.415	-6.984 to 2.154	No	ns	0.7578
																															2 μm:10 deg vs. 1 μm:10 deg	3.906	0.6970 to 7.116	Yes	**	0.0061
																															1.5 μm:5 deg vs. 1.5 μm:0 deg	3.391	0.1156 to 6.666	Yes	*	0.0366
																															1.5 μm:10 deg vs. 1.5 μm:0 deg	9.712	6.504 to 12.92	Yes	****	<0.0001
																															2 μm:0 deg vs. 1.5 μm:0 deg	2.159	-1.268 to 5.586	No	ns	0.5467
																															2 μm:5 deg vs. 1.5 μm:0 deg	5.55	0.7716 to 10.33	Yes	*	0.0109
																															2 μm:10 deg vs. 1.5 μm:0 deg	11.87	7.140 to 16.60	Yes	****	<0.0001
																															1.5 μm:10 deg vs. 1.5 μm:5 deg	6.321	2.975 to 9.667	Yes	****	<0.0001
																															2 μm:0 deg vs. 1.5 μm:5 deg	-1.232	-5.934 to 3.471	No	ns	0.9956
																															2 μm:5 deg vs. 1.5 μm:5 deg	2.159	-1.268 to 5.586	No	ns	0.5467
																															2 μm:10 deg vs. 1.5 μm:5 deg	8.48	3.692 to 13.27	Yes	****	<0.0001
																															2 μm:0 deg vs. 1.5 μm:10 deg	-7.553	-12.21 to -2.896	Yes	****	<0.0001
																															2 μm:5 deg vs. 1.5 μm:10 deg	-4.162	-8.953 to 0.6286	No	ns	0.1421
																															2 μm:10 deg vs. 1.5 μm:10 deg	2.159	-1.268 to 5.586	No	ns	0.5467
																															2 μm:5 deg vs. 2 μm:0 deg	3.391	0.1156 to 6.666	Yes	*	0.0366
																															2 μm:10 deg vs. 2 μm:0 deg	9.712	6.504 to 12.92	Yes	****	<0.0001
																															2 μm:10 deg vs. 2 μm:5 deg	6.321	2.975 to 9.667	Yes	****	<0.0001

## Sheet: Fig. 2f
	Fig. 2f Representative normalized Ca2+ intensity of Fbody and Ftongue when the RBC was aspirated.
	θ = 10°
	Time, t (s)	Normalized intensity change, F/F0
		Tongue	Body
	0	1	1.02325
	0.11868	1.03036	1.03452
	0.237367	1.17762	1.06061
	0.355047	1.25008	1.24639
	0.473738	1.33204	1.25473
	0.591418	1.42676	1.23999
	0.710109	1.45388	1.09508
	0.828789	1.45621	1
	0.946469	1.4668	1.02985
	1.06515	1.58155	1.2698
	1.18384	1.66083	1.27348
	1.30152	1.66864	1.05103
	1.42021	1.75625	1.32448
	1.53889	1.89553	1.32977
	1.65658	1.95323	1.36181
	1.77526	1.93398	1.3922
	1.89394	1.96604	1.42512
	2.01163	1.89463	1.17297
	2.13031	1.91811	1.12811
	2.24899	1.91134	1.13268
	2.36667	2.00171	1.59581
	2.48536	2.06495	1.20962
	2.60404	2.09219	1.28996
	2.72173	2.16105	1.77842
	2.83998	2.22874	1.83001
	2.95866	2.3235	1.89809
	3.07735	2.40293	1.9485
	3.19503	2.46526	1.99782
	3.31372	2.55381	2.05453
	3.4324	2.59192	2.07757
	3.55013	2.63344	2.12022
	3.66881	2.6769	2.15738
	3.78749	2.73084	2.22242
	3.90525	2.81178	2.29171
	4.02393	2.84894	2.31966
	4.14209	2.85634	2.35211
	4.26069	2.90997	2.37244
	4.49715	2.98316	2.46928
	4.61582	3.13834	2.48688
	4.73352	3.15568	2.52798
	4.8522	3.23141	2.55127
	4.9709	3.2701	2.5912
	5.08857	3.28752	2.61324
	5.20725	3.31043	2.65124
	5.3262	3.31083	2.68024
	5.44389	3.40247	2.72661
	5.56259	3.42336	2.73459
	5.68028	3.45355	2.75228
	5.79896	3.45736	2.75392
	5.91764	3.47884	2.81157
	6.03533	3.49389	2.84647
	6.15401	3.50817	2.8814
	6.27269	3.5323	2.90688
	6.39037	3.61131	2.90004
	6.50906	3.60592	2.9134
	6.62777	3.59014	2.90965
	6.86452	3.70734	2.94857
	6.9822	3.72849	2.95194
	7.10088	3.69388	2.97391
	7.21956	3.71718	2.95221
	7.33725	3.71024	2.99203
	7.45593	3.80739	3.01223
	7.57462	3.84302	3.05788
	7.81099	3.85629	3.04517
	7.92967	3.82288	3.05092
	8.04736	3.87762	3.07936
	8.16594	3.85613	3.10225
	8.28428	3.86879	3.08167
	8.40263	3.84686	3.09868
	8.52097	3.89421	3.09269
	8.75767	3.99555	3.12389
	8.99436	3.92941	3.12589
	9.1127	3.93168	3.14994
	9.23105	3.93856	3.13098
	9.3494	3.92615	3.13765
	9.46774	3.99851	3.13465
	9.70443	3.967	3.14859
	9.82278	4.03384	3.1399
	9.94112	4.06083	3.12429
	10.0595	4.04176	3.1475
	10.1778	3.99568	3.14255
	10.2962	4.03199	3.142
	10.4145	4.02434	3.16838
	10.5328	4.02658	3.19438
	10.6512	4.00389	3.14465
	10.7696	4.03561	3.17823
	10.8879	4.04412	3.17233
	11.0062	3.99458	3.15385
	11.1246	3.98697	3.17696
	11.2429	4.00234	3.16695

## Sheet: Fig. 2g
	Fig. 2g Representative normalized Ca2+ intensity of Fbody and Ftongue when the RBC was aspirated.
	θ = 0°
	Time, t (s)	Normalized intensity change, F/F0
		Tongue	Body
	0	0.980596	1.00158
	0.11868	0.98283	0.992807
	0.237367	1.00781	0.996091
	0.355047	0.997043	0.995921
	0.473738	0.990936	0.993523
	0.591418	1.00168	0.996364
	0.710109	1.00066	0.989443
	0.828789	0.996128	0.992216
	0.946469	0.96049	0.993716
	1.06515	1.0017	0.999921
	1.18384	0.976766	0.990523
	1.30152	1.00109	0.998068
	1.42021	1.00341	0.997068
	1.53889	0.985702	1.00364
	1.65658	0.992256	0.98783
	1.77526	0.985277	0.988466
	1.89394	0.865426	0.991409
	2.01163	0.869383	0.989989
	2.13031	0.874511	1.10262
	2.24899	0.883128	1.10542
	2.36667	0.884256	1.12015
	2.48536	0.892085	1.12824
	2.60404	0.879234	1.13618
	2.72173	0.933873	1.15842
	2.83998	0.952149	1.19174
	2.95866	0.921362	1.2328
	3.07735	0.932851	1.289
	3.19503	1.08828	1.2991
	3.31372	1.06364	1.31483
	3.4324	0.955873	1.31758
	3.55013	1.07458	1.32527
	3.66881	0.942213	1.32918
	3.78749	1.00581	1.33048
	3.90525	1.11423	1.34902
	4.02393	1.10081	1.36041
	4.14209	1.12413	1.37861
	4.26069	1.12249	1.38217
	4.37838	0.988809	1.39586
	4.49715	1.12109	1.40567
	4.61582	0.983915	1.39794
	4.73352	1.13655	1.40633
	4.8522	1.12013	1.4065
	4.9709	1.12217	1.41009
	5.08857	1.16698	1.42286
	5.20725	1.12974	1.43817
	5.3262	1.12734	1.42759
	5.44389	1.1577	1.43077
	5.56259	1.16415	1.44273
	5.68028	1.18317	1.45451
	5.79896	1.19768	1.46328
	5.91764	1.20477	1.46797
	6.03533	1.21238	1.46931
	6.27269	1.1967	1.48801
	6.39037	1.17336	1.48998
	6.50906	1.19945	1.48821
	6.62777	1.18602	1.48801
	6.74546	1.207	1.50276
	6.86452	1.22351	1.50235
	6.9822	1.2243	1.49781
	7.10088	1.2027	1.51236
	7.21956	1.22353	1.51759
	7.33725	1.24004	1.51416
	7.45593	1.24162	1.52693
	7.57462	1.2427	1.51853
	7.6923	1.24568	1.53852
	7.81099	1.2623	1.54349
	7.92967	1.25647	1.5566
	8.04736	1.26221	1.5509
	8.16594	1.26462	1.55239
	8.28428	1.27689	1.57022
	8.40263	1.27396	1.56481
	8.52097	1.28317	1.57842
	8.63932	1.29672	1.56602
	8.75767	1.30298	1.57211
	8.87601	1.2714	1.59677
	8.99436	1.26883	1.59223
	9.1127	1.27779	1.61116
	9.23105	1.28111	1.61936
	9.3494	1.29006	1.61881
	9.46774	1.30055	1.61758
	9.58609	1.31613	1.62973
	9.70443	1.27877	1.62268
	9.82278	1.28906	1.6338
	9.94112	1.29772	1.63953
	10.0595	1.29347	1.6379
	10.1778	1.30285	1.65822
	10.2962	1.29174	1.64508
	10.4145	1.31281	1.64393
	10.5328	1.30453	1.6623
	10.6512	1.31185	1.65001
	10.7696	1.30834	1.65681
	10.8879	1.3067	1.66334
	11.0062	1.2873	1.66567
	11.1246	1.30655	1.6699
	11.2429	1.29281	1.66507

## Sheet: Fig. 2h
	Fig. 2h Calcium mobilization mapping is neck angle mediated.
	Experiment 1	Tongue to Body ratio, Ftongue,max/Fbody,max				Experiment 2	Tongue to Body ratio, Ftongue,max/Fbody,max				Experiment 3	Tongue to Body ratio, Ftongue,max/Fbody,max				Experiment 4	Tongue to Body ratio, Ftongue,max/Fbody,max			Experiment 5	Tongue to Body ratio, Ftongue,max/Fbody,max			Experiment 6	Tongue to Body ratio, Ftongue,max/Fbody,max			Experiment 7	Tongue to Body ratio, Ftongue,max/Fbody,max			Table Analyzed	Figure 2h		Number of families	1
		θ = 0°	θ = 5°	θ = 10°			θ = 0°	θ = 5°	θ = 10°			θ = 0°	θ = 5°	θ = 10°			θ = 0°	θ = 10°			θ = 0°	θ = 10°			θ = 0°	θ = 10°			θ = 0°	θ = 10°					Number of comparisons per family	3
		0.4776	0.819185	1.59471			0.8997	0.770179	1.37522			0.7698	0.827215	1.625			0.8407	1.41573			0.9221	1.20241			0.7431	1.74106			0.9343			Brown-Forsythe ANOVA test			Alpha	0.05
		0.9058	0.773767	1.13071			0.8906	0.982961	1.36937			0.8302	0.825241	1.75857			0.2917	1.57972			0.3918	1.18094			0.9153	0.857285			0.8556			F* (DFn, DFd)	114.3 (2.000, 235.1)
		0.8828	0.676083	1.31432			0.9128	0.969904	1.01123			0.8225	0.902417	1.14858			0.8411	0.989041			0.8829	1.51985			0.9472	0.867169			0.3717			P value	<0.0001		Dunnett's T3 multiple comparisons test	Mean Diff.	95.00% CI of diff.	Below threshold?	Summary	Adjusted P Value
		0.9375	0.870125	1.34401			0.937	0.947721	1.62366			0.8723	0.854415	1.67587			0.861	1.32866			0.8245	1.88771			0.1597	1.52504			0.8468			P value summary	****		0° vs. 5°	-0.179	-0.2682 to -0.08988	Yes	****	<0.0001	A-B
		0.9185	0.820139	1.01818			0.8933	0.753901	0.971418			0.4643	1.13194	1.53377			0.8667	1.58466			0.8051	1.32726			0.7895	0.717237			0.7797			Significant diff. among means (P < 0.05)?	Yes		0° vs. 10°	-0.572	-0.6707 to -0.4733	Yes	****	<0.0001	A-C
		0.9392	0.919716	1.02727			0.3269	1.39687	0.999038			0.9153	0.951774	1.18715			0.9027	1.18863			0.8813	1.03138			0.699	1.22423			0.2121						5° vs. 10°	-0.393	-0.5189 to -0.2671	Yes	****	<0.0001	B-C
		0.1944	0.749234	1.18504			0.9379	1.13779	1.16264			0.9149	1.16472	1.14677			0.3684	1.15307			0.6491	1.85428			0.8321				0.7438			Welch's ANOVA test
		0.8333	0.777799	0.934286			0.9432	1.57997	1.24666			0.8492	1.09129	1.33877			0.8408	0.785322			0.8797	1.38698			0.7196				0.723			W (DFn, DFd)	103.7 (2.000, 152.9)		Test details	Mean 1	Mean 2	Mean Diff.	SE of diff.	n1	n2	t	DF
		0.4857	0.607756	1.31993			0.8507	1.16201	1.05876			0.4225	0.776692	1.06294			0.8727	1.65812			0.7468	2.19608			0.625				0.7833			P value	<0.0001		0° vs. 5°	0.8056	0.9846	-0.179	0.03669	180	76	4.88	93.18
		0.883	0.719623	1.28148			0.7919	0.79213	0.975145			0.8634	0.712639	1.15637			0.8512	1.57868			0.7629	1.44522			0.9181				0.6864			P value summary	****		0° vs. 10°	0.8056	1.378	-0.572	0.04092	180	134	13.98	157.8
		0.918	0.700438	1.05799			0.7789	0.420655	1.79389			0.808	1.59836	1.07749			0.871	1.08959			0.8945	1.33521			0.8309				0.4906			Significant diff. among means (P < 0.05)?	Yes		5° vs. 10°	0.9846	1.378	-0.393	0.05231	76	134	7.512	202.5
		0.9451	1.00548	1.32143			0.8859	0.445506	1.02025			0.9063	0.902833	1.16329			0.7609	2.47606			0.8339	1.32763			0.938				0.8166
		0.8477	1.12185	1.0816			0.8731	0.462417	1.43156			0.8612	0.967841	1.07327			0.8024	2.26339			0.8601	1.16725			0.8992				0.904			Data summary
		0.7706	0.628174	1.15506			0.4894	0.580128	0.799145			0.7787	1.16438	1.41536			0.822	2.2117			0.903	1.09889			0.9389				0.8277			Number of treatments (columns)	3
		0.8557	0.843329	0.840691			0.8042	1.17127	1.30757			0.8894	0.983128	1.03237			0.6667	3.72311			0.8807	0.761777			0.682				0.7019			Number of values (total)	390
		0.7824	1.0836	1.11938			0.7879	1.35089	2.39248			0.7893	0.926391	1.12617			0.9467	1.4542			0.7793	0.772251			0.8159				0.772
		0.7265	1.23233	1.21808			0.8634	1.25811	1.314			0.8922	0.86914	1.68723			0.8908	1.94539			0.7281	1.2543			0.8305				0.8811
		0.9414	0.974506	1.0366			0.8125	1.39923	2.14138			0.9169	1.10949	0.943286			1.0106	1.12521			0.925	2.03556			0.875				0.747
		0.9747	1.26351	1.01824			0.8883	1.01633	1.23224			0.9728	0.844668	1.09707			0.8515	1.98851			0.8631	1.03473			0.7224				0.784
		0.914	2.07159	1.23198			0.88	1.93735	1.28414			0.9844	0.978507	1.22191			0.9513	1.90436			0.9545	2.0612			0.8843				0.8401
		0.8864	1.30689	1.34394			0.8558	1.11218	1.08097			0.9251	0.514139	2.20545			0.6266	2.03653			0.8825	2.36687			0.8505				0.7143
		0.9289	1.34844	1.48197			0.8263	0.88568	1.31042			0.526	0.605639	1.66198			0.8025	1.14761			0.9168	0.433625			0.8838				0.9323
		0.9878	1.35815	1.56671			0.8341	0.766618	1.26792			0.8351	1.00404	1.34587			0.8709	0.933333			0.64	2.17711			0.8787				0.9566
		0.4265	0.846623	1.98703			0.663	0.844441	2.07073			0.8991	1.02982	1.3499			0.8947	1.5694			0.8051	1.85681			0.3705				0.8591
		0.841	1.05647	0.812762			0.9132	0.975953	1.60313			0.8827	1.20151	1.79218			0.8795	1.21378			0.891	0.685393			0.8739				0.9133
												0.8342	1.1966	0.774021			0.8555	1.35871			0.8897	1.69463			0.7607				0.9367

## Sheet: Fig. 3a
	Fig. 3a Fluorescence lifetime distribution of aspirated cell body and tongue regions were plotted and fitted with Gaussian distribution.
	θ = 0°
	Lifetime, τ (ns)	Event				body	tongue
		Body	Tongue		Gaussian
	3	0	0		Best-fit values
	3.0404	0	0		Amplitude	23.3	78.49
	3.0808	0	0		Mean	5.631	5.463
	3.1212	0	0		SD	0.9869	0.6173
	3.1616	1	0		95% CI (profile likelihood)
	3.202	1	0		Amplitude	21.70 to 24.95	75.44 to 81.58
	3.2424	0	0		Mean	5.551 to 5.714	5.435 to 5.490
	3.2828	2	0		SD	0.8955 to 1.092	0.5890 to 0.6470
	3.3232	1	0		Goodness of Fit
	3.3636	0	0		Degrees of Freedom	97	97
	3.404	0	0		R squared	0.7709	0.9492
	3.4444	2	1		Sum of Squares	1674	4032
	3.4848	2	0		Sy.x	4.154	6.447
	3.5253	4	0		Constraints
	3.5657	6	1		SD	SD > 0	SD > 0
	3.6061	2	1
	3.6465	3	0		Number of points
	3.6869	3	1		# of X values	100	100
	3.7273	6	3		# Y values analyzed	100	100
	3.7677	2	1
	3.8081	7	4
	3.8485	8	7
	3.8889	5	5
	3.9293	11	6
	3.9697	8	10
	4.0101	8	8
	4.0505	14	9
	4.0909	12	10
	4.1313	11	12
	4.1717	12	12
	4.2121	16	19
	4.2525	16	18
	4.2929	9	17
	4.3333	10	16
	4.3737	14	23
	4.4141	12	13
	4.4545	12	27
	4.4949	9	23
	4.5354	10	23
	4.5758	10	35
	4.6162	11	38
	4.6566	10	26
	4.697	18	47
	4.7374	14	41
	4.7778	6	44
	4.8182	19	44
	4.8586	10	46
	4.899	17	34
	4.9394	18	55
	4.9798	16	45
	5.0202	17	59
	5.0606	12	52
	5.101	15	56
	5.1414	20	81
	5.1818	14	67
	5.2222	20	71
	5.2626	19	69
	5.303	23	79
	5.3434	18	74
	5.3838	18	66
	5.4242	22	91
	5.4646	24	92
	5.5051	19	67
	5.5455	33	90
	5.5859	15	75
	5.6263	30	84
	5.6667	36	82
	5.7071	28	72
	5.7475	27	91
	5.7879	30	76
	5.8283	31	54
	5.8687	21	64
	5.9091	22	68
	5.9495	25	47
	5.9899	20	46
	6.0303	24	41
	6.0707	18	55
	6.1111	20	40
	6.1515	25	38
	6.1919	22	45
	6.2323	19	35
	6.2727	25	38
	6.3131	15	29
	6.3535	16	34
	6.3939	21	19
	6.4343	15	18
	6.4747	22	9
	6.5152	12	15
	6.5556	7	10
	6.596	15	14
	6.6364	19	16
	6.6768	12	10
	6.7172	10	17
	6.7576	12	9
	6.798	6	6
	6.8384	8	3
	6.8788	9	11
	6.9192	8	8
	6.9596	7	5
	7	2	0

## Sheet: Fig. 3b
	Fig. 3b Fluorescence lifetime distribution of aspirated cell body and tongue regions were plotted and fitted with Gaussian distribution.
	θ = 5°
	Lifetime, τ (ns)	Event				body	tongue
		Body	Tongue		Gaussian
	3	0	0		Best-fit values
	3.0404	0	0		Amplitude	44.51	49.89
	3.0808	0	0		Mean	5.898	6.186
	3.1212	0	0		SD	0.5026	0.5074
	3.1616	0	0		95% CI (profile likelihood)
	3.202	0	0		Amplitude	42.88 to 46.16	47.95 to 51.87
	3.2424	0	0		Mean	5.877 to 5.919	6.163 to 6.210
	3.2828	0	0		SD	0.4809 to 0.5255	0.4823 to 0.5344
	3.3232	0	0		Goodness of Fit
	3.3636	0	0		Degrees of Freedom	97	97
	3.404	0	0		R squared	0.9628	0.9612
	3.4444	0	0		Sum of Squares	942.1	1305
	3.4848	0	0		Sy.x	3.116	3.668
	3.5253	0	0		Constraints
	3.5657	0	0		SD	SD > 0	SD > 0
	3.6061	0	0
	3.6465	0	0		Number of points
	3.6869	0	0		# of X values	100	100
	3.7273	0	0		# Y values analyzed	100	100
	3.7677	0	0
	3.8081	0	0
	3.8485	0	0
	3.8889	1	0
	3.9293	0	0
	3.9697	0	0
	4.0101	2	0
	4.0505	1	0
	4.0909	0	0
	4.1313	0	0
	4.1717	0	0
	4.2121	0	0
	4.2525	2	0
	4.2929	1	0
	4.3333	1	0
	4.3737	1	0
	4.4141	0	0
	4.4545	1	0
	4.4949	1	0
	4.5354	2	0
	4.5758	4	0
	4.6162	4	1
	4.6566	3	0
	4.697	4	0
	4.7374	1	1
	4.7778	2	1
	4.8182	4	2
	4.8586	6	3
	4.899	5	2
	4.9394	6	1
	4.9798	6	4
	5.0202	16	4
	5.0606	8	5
	5.101	11	9
	5.1414	6	6
	5.1818	23	12
	5.2222	18	13
	5.2626	15	8
	5.303	19	14
	5.3434	26	10
	5.3838	22	18
	5.4242	30	10
	5.4646	32	18
	5.5051	40	24
	5.5455	27	20
	5.5859	44	30
	5.6263	36	23
	5.6667	39	21
	5.7071	44	31
	5.7475	47	34
	5.7879	45	38
	5.8283	48	36
	5.8687	43	40
	5.9091	40	39
	5.9495	47	53
	5.9899	37	40
	6.0303	44	53
	6.0707	49	45
	6.1111	42	57
	6.1515	31	57
	6.1919	39	50
	6.2323	36	49
	6.2727	34	48
	6.3131	34	42
	6.3535	27	45
	6.3939	22	43
	6.4343	22	48
	6.4747	19	37
	6.5152	19	42
	6.5556	16	53
	6.596	22	37
	6.6364	15	26
	6.6768	14	40
	6.7172	13	23
	6.7576	15	20
	6.798	13	24
	6.8384	15	10
	6.8788	8	22
	6.9192	6	20
	6.9596	11	23
	7	0	15

[truncated: 18 more sheets: Fig. 3c, Fig. 3d, Fig. 3e, Fig. 4b, Fig. 4c, Fig. 5b, Fig. 5c, Fig. 5d, Fig. 5e, Fig. 5f, Fig. 6e, Fig. 6f, Fig. 6h, Fig. 6i, Fig. 7c, Fig. 7d, Fig. 7e, Fig. 7f]
