# Supplementary material for: Microscale geometrical modulation of PIEZO1 mediated mechanosensing through cytoskeletal redistribution
Source: Nat Commun. 2024 Jun 29;15:5521. doi: 10.1038/s41467-024-49833-6 (PMC11217425; doi:10.1038/s41467-024-49833-6)
Supplement: Supplementary file 4 — Source Data [file 41467_2024_49833_MOESM4_ESM.zip › Source Data_supplementary.xlsx]

## Sheet: Fig. s1
	Fig. S1 Micropipette orifice diameter and tip angle distribution
	a			b			c			d			e			f			g			h			i
	d = 1 mm, θ = 0°			d = 1 mm, θ = 5°			d = 1 mm, θ = 10°			d = 1.5 mm, θ = 0°			d = 1.5 mm, θ = 5°			d = 1.5 mm, θ = 10°			d = 2 mm, θ = 0°			d = 2 mm, θ = 5°			d = 2 mm, θ = 10°
	Tip diameter, d (μm)	Tip angle, θ (degree°)		Tip diameter, d (μm)	Tip angle, θ (degree°)		Tip diameter, d (μm)	Tip angle, θ (degree°)		Tip diameter, d (μm)	Tip angle, θ (degree°)		Tip diameter, d (μm)	Tip angle, θ (degree°)		Tip diameter, d (μm)	Tip angle, θ (degree°)		Tip diameter, d (μm)	Tip angle, θ (degree°)		Tip diameter, d (μm)	Tip angle, θ (degree°)		Tip diameter, d (μm)	Tip angle, θ (degree°)
	0.992768	0		0.992	5.335		0.969448	8.5		1.30926	0		1.488	5.25		1.38255	8.5		2	0		1.86	5.25		2.4053	8.5
	0.988604	0		0.868	4.98		0.993601	8.8		1.41658	0		1.6	4.9		1.36	9		2.36532	0		1.86	5.095		1.984	9.5
	0.851762	0		0.868	5.1		0.851762	8.2		1.56292	0		1.736	4.9		1.37127	8.75		2.13712	0		1.98	4.99		2.19465	9
	0.896989	0		0.868	5.07		0.922742	8.6		1.30926	0		1.736	5.035		1.68255	9.5		2.25122	0		2.2	5.15		2.1053	8.9
	0.957788	0		0.868	5.24		0.804489	9		1.61658	0		1.6	4.84		1.56	9		2.16532	0		2.07	4.95		1.994	9.5
	0.937582	0		0.868	5.34		0.962065	9.4		1.46292	0		1.488	5.25		1.67127	9.75		1.93712	0		2.08	4.8		2.14649	9.9
				0.868	5.295		0.829474	9.8					1.364	5.405					1.85122	0		2.35	4.92
				0.868	5.315		0.958942	8.56					1.488	5.815								2.108	5.14
				0.868	5.835		0.946449	8.84					1.488	5.785								2.232	4.75
				0.868	5		0.834017	8.64					1.488	5.24								2.08222	5.005
				0.992	4.705		0.969448	8.58					1.5476	5.242
				0.992	5.01		1.13102	7.96
				0.992	5.175		1.13935	7.99
				0.992	5.345		0.981941	8.64
				0.992	5.575		0.992	8.65
				0.992	5		0.992	9.51
				0.992	6.5		0.992	9.66
				1.11	4.6		0.992	9.215
				1.05	5.55		0.992	9
				1.11	5.4		0.981941	10
				1.116	5.1		0.840355	8.74
							0.872836	9.89
							0.899488	9.96
							0.969448	9.59
							0.872836	9.04
							0.969448	8.54
							1.04	9.09

## Sheet: Fig. s2a
	Fig. S2a Drug validation on PIEZO1-mediated Ca2+ influx under Yoda1 treatment
	d = 1 μm, θ = 0°									d = 1 μm, θ = 5°										d = 1 μm, θ = 10°
	Experiment 1	Δp, mmHg	Ca2+ intensity change, ΔFmax							Experiment 1	Δp, mmHg	Ca2+ intensity change, ΔFmax								Experiment 1	Δp, mmHg	Ca2+ intensity change, ΔFmax
		5	1.10238	1.11972	1.08285						5	1.15821	1.06221	1.14003	2.10819						5	6.70613	3.56829	6.82619	6.72347	2.99843	4.11113
		10	1.74804	2.35884	1.88419	1.36344					10	1.50208	2.12553	2.72461	2.21272						10	8.02422	5.19246	7.69457	4.83102	3.25276	2.16734
		15	7.49421	2.63059	7.33966	7.17921					15	2.55253	1.22568	9.2067	8.60149						15	3.22791	5.04711	4.76967	6.93189	6.07331	5.49479
		20	9.33507	3.03391	6.7946	5.36934					20	5.19919	2.6854	2.7023	1.85695						20	9.29294	6.40436	6.97266	3.90385	8.05299	4.71052
		25	7.94009	7.40425	4.73101	6.6153					25	1.92916	1.37358	2.07561	13.3115						25	5.00981	4.51521	7.00082	5.80542	2.97465	6.87389
		30	5.91115	3.60147	6.86749						30	2.02691	19.937	1.97211	15.3589						30	6.33859	5.58625	7.19483	4.5636	6.08139	5.4687
		35	5.63051	5.15598	4.80747	5.4958					35	2.18052	2.36767	3.35165	17.8384						35	6.47415	10.708	6.00832	7.80297	4.35477	5.47824
		40	4.19464	8.75175	5.62738	5.74679					40	14.9609	15.9199	2.0862	3.25359						40	13.9274	9.16261	5.98103	6.21788	7.25344	14.3538
	Experiment 2	Δp, mmHg	Ca2+ intensity change, ΔFmax							Experiment 2	Δp, mmHg	Ca2+ intensity change, ΔFmax								Experiment 2	Δp, mmHg	Ca2+ intensity change, ΔFmax
		5	1.26758	1.93176	1.11208						5	1.53142	1.43101	1.18682	1.39937						5	2.14587	6.06597	1.30694	1.28194	1.65421	1.19873
		10	3.64805	1.7055	3.4693						10	1.81332	2.41844	2.90208	3.13328						10	4.76172	4.22697	7.39239	6.52138	6.78046	12.8221
		15	6.73648	2.56574							15	8.38051	7.71847	13.3115	9.56668						15	3.07024	5.03792	2.38911	10.1878	10.0151	9.61191
		20	2.54521	3.22388	4.01359						20	6.15421	6.47311	8.20224	7.63681						20	4.78857	5.7445	6.42469	9.35627	8.04527	6.53588
		25	5.48716	3.99783	7.15704	7.15704	3.99783				25	17.2099	4.98765	7.52801	11.9108						25	6.06363	4.35819	19.044	9.36731	7.26557	7.73329
		30	4.25761	6.06922	6.77621	4.25761	6.06922	6.77621			30	2.90917	3.12289	12.868	5.00221						30	7.32819	4.78662	18.2038	5.16444	17.2028	7.76859
		35	4.17284	4.76364	4.25358	3.6242	6.69304	3.49538			35	2.8303	2.35637	8.28155	9.78887						35	16.3753	5.0777	7.70176	6.80027	17.0091	5.6334
		40	6.62279	5.02578	7.5378	2.94291	3.72271	3.63937			40	2.77739	2.27023	6.63613	12.3769						40	5.87594	6.25966	4.7222	5.80941	24.1523	15.3338
	Experiment 3	Δp, mmHg	Ca2+ intensity change, ΔFmax							Experiment 3	Δp, mmHg	Ca2+ intensity change, ΔFmax								Experiment 3	Δp, mmHg	Ca2+ intensity change, ΔFmax
		5									5	1.09258									5	1.87222
		10									10	1.66834									10	7.40276	6.50211	5.98191	9.01387
		15	2.08971								15										15	11.2361	13.6599	10.6875	5.30403	8.93472	6.74726
		20	4.10669								20	7.91145	5.79798								20	10.8181	10.9037	8.8452	9.86713
		25	2.71556								25	6.59675	8.63904	9.27769							25	8.20474	6.77042	6.55927	6.19265	6.08607	5.21131
		30	3.9038								30	8.30086	9.58041	4.77254							30	6.67662	6.84417	8.04633	8.10994	5.33929
		35	4.57695	4.5933	3.46673						35	6.21643	6.0154	10.2775	7.25149						35	5.39056	7.65418	18.1855	6.47305	6.93149
		40	2.76022								40	10.671	3.65939	4.7546	7.93876	12.7422					40	8.40217	13.0739	13.5306	14.8682	10.8408	26.7808	5.3724	9.77415	7.94408	8.73452	8.73917	10.6244

## Sheet: Fig. s2b
	Fig. S2b Drug validation on PIEZO1-mediated Ca2+ influx under Gadolinium treatment
	d = 1 μm, θ = 0°								d = 1 μm, θ = 5°								d = 1 μm, θ = 10°
	Experiment 1	Δp, mmHg	Ca2+ intensity change, ΔFmax						Experiment 1	Δp, mmHg	Ca2+ intensity change, ΔFmax						Experiment 1	Δp, mmHg	Ca2+ intensity change, ΔFmax
		5	1.0894	1.1245	1.25054	1.1086	1.50423			5	1.31519	1.24102	1.13254	1.36795	1.09976			5	1.09564	1.10573	2.03905	1.36958
		10	1.98506	1.44228	1.03145	1.28594	1.46943			10	1.29659	1.2179	1.16903	1.12164	1.09404			10	4.21631	1.41598	1.42784	1.27626
		15	1.29169	1.18712	1.19547	1.06661	2.28714			15	1.19248	1.13925	1.66317	1.10455	4.95018			15	1.30764	1.71172	1.71009	1.36975
		20	1.16965	1.49973	1.03782	1.02927	1.14708			20	1.69838	4.18212	2.09473	1.10175	1.23388			20	1.30186	1.28129	1.61919	1.08919
		25	1.10621	1.12422	1.12007	1.13347	2.12947			25	1.23628	1.48614	5.42165	1.40442	4.95251			25	1.07065	1.09675	1.40831	1.41265
		30	3.25587	3.04356	1.1005	1.1237	1.39368			30	4.27742	1.16981	1.33396	2.35552	3.53533			30	4.19139	3.66228	3.773	1.62535
		35	3.82897	3.53982	1.08127	1.22533	2.40648			35	1.07392	3.50626						35	1.30519	3.95738	3.36823	4.16315
		40	3.91853	1.48063	1.40628	3.20986	1.20139			40	4.46691	1.28584	7.54569	2.04635	3.69795			40	3.30455	2.08678	1.05456	4.46499
	Experiment 2	Δp, mmHg	Ca2+ intensity change, ΔFmax						Experiment 2	Δp, mmHg	Ca2+ intensity change, ΔFmax						Experiment 2	Δp, mmHg	Ca2+ intensity change, ΔFmax
		5	1.07106	1.1599	1.10714	1.06529	1.26371			5	1.16352	1.15206	1.18329	1.50437	1.13438			5	1.15602	1.0676	1.03545	1.3089
		10	1.50343	1.5091	1.27243	1.27494	1.07717			10	2.08317	3.55224	1.67521	1.08455	1.24621			10	1.44312	1.59903	1.26956	1.05639
		15	1.11425	1.11627	1.1363	1.0554				15	1.26396	1.12744	1.17891	1.23841	1.21726			15	1.95644	1.23627	1.22676	1.34484
		20	1.1547	1.14173	1.12186	1.02768	1.06356			20	2.39428	3.18302	2.43801	1.21786	1.09102			20	1.32006	1.34655	2.97931	1.06581
		25	1.16952	1.12336	1.04545					25	3.91981	1.12144	3.03081	1.65725				25	1.86461	2.40523
		30	1.21531	2.833	1.1259					30	1.33426	3.45474	1.47083					30	1.13403	3.65417	1.71555	1.83078
		35	1.2427	2.51337	1.11862	1.20334	1.47513			35	3.20123							35	4.4372
		40	3.05599	1.97033	1.08349	1.17481	1.20457			40	1.20809	5.23107	3.18529					40	2.94393	5.91111	1.24134	3.63592
	Experiment 3	Δp, mmHg	Ca2+ intensity change, ΔFmax						Experiment 3	Δp, mmHg	Ca2+ intensity change, ΔFmax						Experiment 3	Δp, mmHg	Ca2+ intensity change, ΔFmax
		5	1.06009	1.06263	1.05327	1.05684				5	1.24041	1.21569	1.11901					5	1.42832	1.39047
		10	1.05867							10	2.4805	1.12298	1.39868					10	4.60941	3.09821
		15	1.05849							15	1.15867	1.10923	1.07677					15	1.19426
		20	1.04554							20	1.07375	3.25753	1.06431					20	1.12617	2.41805
		25	1.18659							25	1.182	2.24659						25	1.36187
		30	2.86842	3.61867						30	3.32523							30	1.0762	1.22231	3.84642
		35	1.12059							35	4.81659							35	4.16315
		40	1.17481	1.20457						40	3.98804	5.36883						40	1.11387	4.89256	2.51927

## Sheet: Fig. s2c
	Fig. S2c Drug validation on PIEZO1-mediated Ca2+ influx under GsMTx4 treatment
	d = 1 μm, θ = 0°									d = 1 μm, θ = 5°										d = 1 μm, θ = 10°
	Experiment 1	Δp, mmHg	Ca2+ intensity change, ΔFmax							Experiment 1	Δp, mmHg	Ca2+ intensity change, ΔFmax								Experiment 1	Δp, mmHg	Ca2+ intensity change, ΔFmax
		5	1.29119	1.40422	1.14529	3.10618					5	1.29119	1.40422	1.14529	3.10618						5	1.145	1.11317	1.16628	1.39261	1.81231	0.892025
		10	4.55035	3.44536	4.06406	5.04074	1.06696	1.3951			10	4.55035	3.44536	4.06406	5.04074	1.06696	1.3951				10	1.63859	2.23293	1.95251	1.55319
		15	5.45881	3.70645	4.63108	2.29472	1.16501	1.88485			15	5.45881	3.70645	4.63108	2.29472	1.16501	1.88485				15	2.83354	2.60716	3.93224	4.2281
		20	4.32987	4.07201	6.89242	4.51902	1.47308	1.13634			20	4.32987	4.07201	6.89242	4.51902	1.47308	1.13634				20	4.4578	2.50516	2.61879	4.36899
		25	6.69236	3.54413	5.13639	3.59876	1.24701	1.03858			25	6.69236	3.54413	5.13639	3.59876	1.24701	1.03858				25	1.83682	1.4382	1.52346	1.45457	4.93654	3.47038
		30	4.80346	3.34593	3.98496	7.94059	6.8613	1.43679			30	4.80346	3.34593	3.98496	7.94059	6.8613	1.43679				30	1.61566	2.69215	4.56757	4.06996	4.38362	4.25238
		35	6.29514	4.00876	6.0682	4.43758	2.46977	3.562			35	6.29514	4.00876	6.0682	4.43758	2.46977	3.562				35	6.90057	4.16649	4.40434	3.86677	5.13333	5.44955
		40	2.62372	3.33264	4.92411	2.58518	2.81796	3.65467			40	2.62372	3.33264	4.92411	2.58518	2.81796	3.65467				40	4.54304	4.06245
	Experiment 2	Δp, mmHg	Ca2+ intensity change, ΔFmax							Experiment 2	Δp, mmHg	Ca2+ intensity change, ΔFmax								Experiment 2	Δp, mmHg	Ca2+ intensity change, ΔFmax
		5	1.26758	1.93176							5	1.13457	1.79274	1.35819	1.24175						5	1.34075	1.38086	2.44298
		10	3.64805	1.7055							10	1.3951	1.12722	1.15801	1.04868	1.05966					10	1.96904
		15	6.73648	2.56574							15	1.88485	1.17243	2.98248	1.16439	1.19204	1.12179				15	3.10742	2.56349
		20	2.54521	3.22388	4.01359						20	3.52174	1.20495	1.37975	1.86526	2.74866	1.64901				20	5.64751	5.3007	5.94336	3.49868	4.2482
		25	5.48716	3.99783	7.15704	7.15704	3.99783				25	1.64275	2.43302	3.29504	1.58845	3.01796	3.38664				25	6.33218	4.02578	4.08609	4.81379	2.33209	3.31765
		30	4.25761	6.06922	6.77621	4.25761	6.06922	6.77621			30	1.04917	1.04917	1.08563	3.53451	1.95429	1.84632				30	4.36421	4.67434	2.92814	3.06724	4.3791
		35	4.17284	4.76364	4.25358	3.6242	6.69304	3.49538			35	4.55026	1.64375	2.82606	2.84838	2.11841					35	5.13055	2.9075	3.72277	3.74023
		40	6.62279	5.02578	7.5378	2.94291	3.72271	3.63937			40	3.88307	5.93658	3.63292	2.921	2.83913					40	4.99482	2.32834	2.61118
	Experiment 3	Δp, mmHg	Ca2+ intensity change, ΔFmax							Experiment 3	Δp, mmHg	Ca2+ intensity change, ΔFmax								Experiment 3	Δp, mmHg	Ca2+ intensity change, ΔFmax
		5	1.11208								5	1.11196	1.33126	1.73873	1.49392						5	1.10268	1.41328	1.30189	1.60731	1.22271
		10	3.4693								10	1.25515	1.1012	1.29002	1.41936						10	1.54592	1.90689
		15	2.08971								15	1.63511	1.42115	1.3124	1.27835	1.88393					15	4.35001	2.96661
		20	4.10669								20	3.00667	1.62391	1.86295	2.13448						20	2.99046	1.93671	3.37003	3.10446	5.52874
		25	2.71556								25	3.00456	3.77063	3.71625	2.91226	3.88496					25	3.41065	2.62392	3.64698	5.44236	6.3323	6.18813
		30	3.9038								30	2.6389	3.06748	3.29862	3.4413	4.16148					30	4.98907	4.87196	3.71768	3.04825	3.50178
		35	2.506687*	4.57695	4.5933	3.46673					35	1.69116	2.53762	4.41254							35	3.17058	3.5516	4.21214	4.11787
		40	2.76022								40	3.07466	3.07611	4.0245	2.87252						40	5.34428	5.31487	4.44298	1.38305	4.24657
																						101

## Sheet: Fig. s3a
	Figure S3a Piezo1-KO RBC suppressed calcium mobilization in aspirated RBCs by θ = 0° micropipette
	Wildtype									PIEZO1 KO
	Experiment 1	Δp, mmHg	Ca2+ intensity change, ΔFmax							Experiment 1	Δp, mmHg	Ca2+ intensity change, ΔFmax
		5	1.15522	1.12548	1.09211	1.17318	1.0598				5	1.11957	1.1413	1.16829
		10	1.31743	1.30017	1.03761	1.58983	1.29514				10	1.01603	1.01644	1.57303	1.04612	1.06218	1.366
		15	1.86731	1.66658	1.47119	1.67018	1.63456				15	1.04554	1.10361	1.08247	1.01469	1.12412	1.02777
		20	1.13498	1.21238	1.1521	2.57414	1.25681				20	1.05802	1.09336	1.15654	1.05667	1.05013	1.13192
		25	1.40604	1.36997	2.67397	2.12779	1.84438				25	1.28836	1.0097	1.21102	1.11602	1.12651	1.06916
		30	1.27014	1.18019	1.28057	1.50742	1.38551				30	1.01999	1.14805	1.07617	1.27223	1.16544	1.34286
		35	2.29198	3.20465	1.66653	1.60702	1.43934	1.59871			35	1.70075	1.30567	1.25406	1.2079	1.78309	1.70075
		40	3.11976	3.09826	1.69241	1.54638	2.07727				40	1.68467	1.82871	1.71971	1.66514	1.28625	1.68467
	Experiment 2	Δp, mmHg	Ca2+ intensity change, ΔFmax							Experiment 2	Δp, mmHg	Ca2+ intensity change, ΔFmax
		5	1.17199	1.04807	1.6932	1.29051	1.2478				5	1.09083	1.32707	1.07046	1.16034
		10	2.45191	1.13418	1.22292	1.05401	1.08571				10	1.08898	1.20487	1.04349	1.02417	1.13772	1.13623
		15	1.21952	1.19039	1.32734	1.21178	1.05883				15	1.47523	1.62964	1.24854	1.11926	1.51767
		20	1.50597	1.14231	1.75493	1.01088	1.0408				20	1.40805	1.06686	2.05334	1.46012	1.46012	1.14197
		25	1.39581	1.17072	1.62243	2.53041	1.21643				25	1.14398	1.34324	1.77492	2.0754	1.25376	1.57405
		30	3.07499	1.8971	1.58824	1.19603	1.28211	2.44802			30	1.20618	1.67524	1.25633	1.8901
		35	2.00883	1.72295	1.64477	2.28607	2.10402				35	1.02239	1.93599	1.24119	1.16849
		40	1.33463	1.87497	1.51648	1.47194	2.18672	2.65424			40	1.29136	1.55941	1.49473	1.74079
	Experiment 3	Δp, mmHg	Ca2+ intensity change, ΔFmax							Experiment 3	Δp, mmHg	Ca2+ intensity change, ΔFmax
		5	1.00796	1.13891	1.30668	1.01176					5	1.49783	1.01916	1.03924	1.16069
		10	1.19797	1.39885	1.10526	1.51662	1.46295	1.01037			10	1.366	1.18407	1.23507	1.50922	1.3821
		15	1.56628	1.58442	1.44524	1.23399					15	1.02777	1.02397	1.17156	1.38057	1.70278
		20	1.60993	1.01086	1.41374	2.49177	1.21299	1.77396			20	1.13192	1.08923	1.17209	1.12127	1.03172
		25	2.28129	1.51314	1.34814	1.68038	1.52341				25	1.06916	1.0826	1.14275	2.04043	1.82411
		30	1.88475	2.34355	1.47136	1.80008	1.78505	2.47259			30	1.34286	1.34521	1.26048	1.26155
		35	1.68602	1.88414	2.55057						35	1.70075	1.84832	1.60128	1.42197	1.47059	1.37333
		40	2.37561	2.64011	2.99874	2.43381	1.46715	2.70965			40	1.4971	1.45613	1.17719	1.31472	1.40977
												123

## Sheet: Fig. s3b
	Figure S3b Piezo1-KO RBC suppressed calcium mobilization in aspirated RBCs by θ = 5° micropipette
	Wildtype									PIEZO1 KO
	Experiment 1	Δp, mmHg	Ca2+ intensity change, ΔFmax							Experiment 1	Δp, mmHg	Ca2+ intensity change, ΔFmax
		5	1.99349	1.25708	1.21813	1.30161	1.25609	1.12786			5	1.0255	1.06256	1.23348	1.45199	1.12706
		10	1.16067	1.46327	1.07122	1.99094	2.81989	3.92045			10	1.07149	1.74513	1.09248	2.62439	1.40912	1.22382
		15	5.70914	3.45787	1.17259	3.65789	5.72233	4.43407			15	1.82194	1.67944	1.07191	2.8297
		20	3.41958	3.87466	2.93486	6.81579	5.07301				20	1.18742	1.95003	1.9977
		25	2.96823	2.04052	6.23196	4.84749	4.74077	3.18624			25	1.83848	1.34984	2.29422
		30	2.98434	4.85369							30	1.66771	1.4665
		35	5.1304	4.97941							35	2.64674	2.74246	2.46267	2.74338
		40	4.79052	7.59574	3.43061						40	3.31591	1.99854	2.95896	3.0888
	Experiment 2	Δp, mmHg	Ca2+ intensity change, ΔFmax							Experiment 2	Δp, mmHg	Ca2+ intensity change, ΔFmax
		5	1.83915	1.53576	1.30538	1.35489	1.27165	1.44769			5	1.51049	1.11175	1.20331	1.08266	1.14184	1.05213
		10	1.4361	1.56523	2.49813	1.37023	1.30262	1.19088			10	1.28358	1.19438	1.65707	1.24038	1.10793
		15	5.77801	2.31674	2.15946	1.47791	1.87788	1.9853			15	2.10502	1.85439	1.6288	1.18635
		20	5.05944	4.01818	3.53889	6.79026	2.0976	2.55486			20	2.62014	1.48286	2.6991	1.19036
		25	6.9462	4.52101	2.16249	3.49359	4.47685	3.95748			25	2.47891	2.96902	2.6493
		30	6.81323	6.21837	3.22136	3.60374	3.20284				30	1.96455	3.33507	3.44935	4.00608
		35	3.26256	4.7802	5.76954						35	3.56508	3.42413	2.93224
		40	3.23574	4.57365	3.23931						40	3.73872	3.17898	2.28384	3.24785
	Experiment 3	Δp, mmHg	Ca2+ intensity change, ΔFmax							Experiment 3	Δp, mmHg	Ca2+ intensity change, ΔFmax
		5	2.09431	1.30454	1.23923	1.0978	1.28551	1.27296			5	1.08763	1.18041	1.09854	1.02902	1.0832
		10	2.69049	2.70623	2.2051	4.09319	4.00358	3.82958			10	1.25259	1.05331	1.56007	2.55951	1.19823	1.79195
		15	1.92592	4.38569	2.38996	3.8641	2.87951	2.302			15	1.40237	3.67073	2.19666	3.47848
		20	1.80744	1.4201	7.74106	3.24858	5.64718	1.5207			20	1.75814	2.40082	2.11329	1.63697	1.05193
		25	2.68928	6.28219	4.07352	5.19042					25	1.12541	1.09053	1.07039
		30	5.28124	2.82749							30	1.51636	1.711
		35	4.74481								35	2.85529	1.85742	3.04232
		40	5.2108	6.41436							40	2.8127	2.38926	2.02385	2.67659	1.57666

## Sheet: Fig. s3c
	Figure S3c Piezo1-KO RBC suppressed calcium mobilization in aspirated RBCs by θ = 10° micropipette
	Wildtype											PIEZO1 KO
	Experiment 1	Δp, mmHg	Ca2+ intensity change, ΔFmax									Experiment 1	Δp, mmHg	Ca2+ intensity change, ΔFmax
		5	1.42993	1.04397	1.67698	1.06462	1.42112	1.42112	1.03084	1.03084			5	1.05625	1.00525	1.00525	1.18277	1.12783	1.12401	1.10842
		10	1.83001	2.10339	3.58535	3.2144	1.85967	1.85967	2.03444	1.2153			10	1.00625	1.25094	1.01176	1.51184	1.31266	1.01393	2.03084
		15	2.74451	2.612	2.12952	3.64041	2.70244	2.70244	2.03898				15	1.1209	1.67302	2.43372	1.13162	1.18212	1.62431	1.10059
		20	2.88989	3.95976	3.49382	5.74819	3.88544	3.88544	3.96188	4.45982			20	1.24096	1.21526	1.47128	1.24576	2.31948	1.04531	1.90362
		25	4.13383	6.2164	3.18596	8.02909	4.5915	4.5915	3.59493	3.34242			25	2.21642	1.30527	1.71984	1.8518	1.34319	1.35822
		30	4.4185	5.70975	4.60381	8.25031	4.28663	4.28663	2.89282				30	1.76112	1.58258	1.00769	1.52791	1.18538	1.98207
		35	4.68744	7.52263	4.04428	5.16655	4.60027	4.60027	3.06718				35	1.88766	1.77002	1.6352	1.11472	1.2732	1.80621
		40	8.61195	3.46212	3.8148	16.3735	6.57109	6.57109	7.38776	6.35312			40	2.18514	4.03562	1.02845	1.99985	1.62782	1.32891	1.31027
	Experiment 2	Δp, mmHg	Ca2+ intensity change, ΔFmax									Experiment 2	Δp, mmHg	Ca2+ intensity change, ΔFmax
		5	1.19193	1.04991	1.02082	1.08172	1.01964	1.03084	1.03095				5	1.0448	1.0077	1.03936	1.08622	1.12258	1.43527
		10	2.18248	1.56759	2.1358	2.58584	2.00357	1.2153	2.45125				10	1.01154	1.01896	1.19173	1.05135	1.04731	1.07061
		15	2.66701	3.05094	1.72094	3.32461	2.82749	2.03898	2.29705				15	1.01229	1.31145	1.24596	1.43021	1.12937	1.94512	1.01756
		20	2.41784	2.12891	2.52688	3.40282	2.15335	4.45982	2.30841	3.10437			20	1.03541	1.74749	1.20088	1.4441	2.38457	2.50535	1.74868
		25	2.49152	2.95531	2.42747	2.63728	3.88619	3.34242	3.3563	2.71478			25	1.02706	2.309	2.42722	2.25029	1.47355	1.98032	1.14343
		30	5.2988	3.15402	3.42762	3.98712	2.35533	2.89282	4.67201				30	1.79357	1.38866	1.49585	2.29523	1.40648	1.01923	1.35967	1.29102	1.15159
		35	2.12233	2.61623	3.32981	5.08177	2.31713	3.06718	6.09064				35	1.02351	1.04372	1.58885	1.53378	3.66985	1.62665	1.4114	1.82612
		40	3.40666	4.91842	3.07353	4.06584	8.20509	6.35312	4.17317	11.9381			40	2.44761	2.69105	2.03507	1.51469	2.1037	1.07702	1.61303	1.01121	1.08419
	Experiment 2	Δp, mmHg	Ca2+ intensity change, ΔFmax									Experiment 3	Δp, mmHg	Ca2+ intensity change, ΔFmax
		5	1.18977	1.11285	1.01679	1.03095	1.2078	1.42262					5	1.02882	1.09285	1.11627	1.1985	1.10731	1.02668	1.16613
		10	3.00245	3.74671	6.37479	3.13912	2.43776	1.91242	2.32979				10	1.16348	1.07927	1.20832	1.16563	1.09335	1.31355	1.0063	1.35481	2.02804
		15	1.95276	1.48553	2.93913	4.19318	4.52966	3.3819					15	1.12217	1.01906	3.3646	2.86403	1.01238	1.23545	1.15752	1.35181	1.7384
		20	3.65667	6.32924	2.97465	3.65667	6.32924	3.60115	3.18648				20	2.04091	1.42855	1.35869	1.22594	1.00776	1.34684	2.60857	1.37535	1.8261
		25	7.155	6.22707	7.155	6.22707	1.99848	4.20064	6.23774	5.63155			25	1.5928	2.70608	1.15065	1.52125	3.16213	2.12506	2.24338	1.2611	1.74891
		30	12.5795	8.23603	12.5795	8.23603	3.67882	6.19396					30	1.95657	1.41917	2.41999	2.91671	2.60373	1.64811
		35	16.3783	14.54	2.32298	16.3783	14.54	5.39007	4.36132				35	1.49297	1.26	1.16553	1.37521	1.22655	1.11135
		40	3.48963	11.9452	11.9381	2.33063	11.9452	3.38286	3.54602	11.4895			40	1.37072	2.27933	1.34204	1.12799	1.13743	3.73313	3.05276	1.31889	1.10148

## Sheet: Fig. s4
	Figure S4 Aspirated cell body-to-tongue ratio at all aspiration pressure (corresponding to Fig. 2h)
	θ = 0°													θ = 5°								θ = 10°
	Experiment 1	Δp, mmHg	Tongue to Body ratio, F_(tongue,max)/F_(body,max)											Experiment 1	Δp, mmHg	Tongue to Body ratio, F_(tongue,max)/F_(body,max)						Experiment 1	Δp, mmHg	Tongue to Body ratio, F_(tongue,max)/F_(body,max)
		5	0.3495	0.8182	0.9179	0.8844	0.48	0.8587	0.5294	0.8927	0.9337	0.8927			5	0.568184	0.657223	0.535942					5	0.713921	0.824176	1.14533	1.16869	1.04376	1.1691	0.710292	0.575926
		10	0.4776	0.9058	0.8828	0.9375	0.9185	0.9392	0.1944	0.8333	0.4857	0.883			10	0.676083	0.819185	0.773767					10	1.59471	1.13071	1.31432	1.34401	1.01818	5.76677	1.18504	0.934286
		15	0.4265	0.841	0.8997	0.8906	0.9128	0.937	0.8933	0.3269	0.9379	0.9432			15	0.820139	0.919716	0.749234	0.777799	0.607756			15	1.23198	1.34394	1.48197	1.56671	1.98703	0.812762	1.37522	1.36937	0.799145
		20	0.663	0.9132	0.7698	0.8302	0.8225	0.8723	0.4643	0.9153	0.9149	0.8492			20	0.846623	1.05647	0.770179	0.982961	0.969904			20	2.39248	1.314	2.14138	1.23224	1.28414	1.08097	1.31042	1.26792	1.15637
		25	0.526	0.8351	0.8991	0.8827	0.8342	0.8407	0.2917	0.8411	0.861	0.8667			25	1.16201	0.79213	0.420655	0.445506	0.462417			25	1.68723	0.943286	1.09707	1.22191	2.20545	1.66198	1.34587	1.3499	1.57868
		30	0.6266	0.8025	0.8709	0.8947	0.8795	0.8555	0.9221	0.3918	0.8829	0.8245			30	0.88568	1.10949	0.844668	0.978507				30	2.47606	2.26339	2.2117	3.72311	1.4542	1.94539	1.12521	1.98851
		35	0.64	0.8051	0.891	0.8897	0.7431	0.9153	0.9472	0.1597	0.7895	0.699			35	0.766618	0.844441	0.975953	0.827215				35	1.18094	1.51985	1.88771	1.32726	1.03138	1.85428	1.38698	2.19608
		40	0.3705	0.8739	0.7607	0.9343	0.8556	0.3717	0.8468	0.7797	0.2121	0.7438			40	0.776692	0.712639	1.59836					40	1.2543	2.03556	1.03473	2.0612	2.36687	0.433625	2.17711	1.85681
	Experiment 2	Δp, mmHg	Tongue to Body ratio, F_(tongue,max)/F_(body,max)											Experiment 2	Δp, mmHg	Tongue to Body ratio, F_(tongue,max)/F_(body,max)						Experiment 2	Δp, mmHg	Tongue to Body ratio, F_(tongue,max)/F_(body,max)
		5	0.9118	0.871	0.9172	0.7381	0.9696	0.9613	0.6667	0.9329					5	1.09807	0.96518	0.939954					5	0.620229	0.605063	0.59465	0.720833
		10	0.918	0.9451	0.8477	0.7706	0.8557	0.7824	0.7265	0.9414	0.9747	0.914			10	0.870125	0.628174	1.00548	1.12185				10	1.05799	1.32143	1.0816	1.15506	0.840691	1.11938	1.21808	1.0366	1.01824
		15	0.8507	0.7919	0.7789	0.8859	0.8731	0.4894	0.8042	0.7879	0.8634	0.8125			15	0.719623	0.700438	1.23233	0.974506	1.26351			15	0.971418	0.999038	1.16264	1.24666	1.05876	0.975145	1.79389	1.02025	1.43156
		20	0.4225	0.8634	0.808	0.9063	0.8612	0.7787	0.8894	0.7893	0.8922	0.9169			20	0.947721	0.753901	1.39687	1.13779				20	1.625	1.75857	1.14858	1.67587	1.53377	1.18715	1.14677	1.33877	1.06294
		25	0.9027	0.3684	0.8408	0.8727	0.8512	0.871	0.7609	0.8024	0.822	0.6667			25	0.580128	1.35089	1.17127					25	1.41573	1.57972	0.989041	1.32866	1.58466	1.18863	1.15307	0.785322	1.65812
		30	0.8051	0.8813	0.6491	0.8797	0.7468	0.7629	0.8945	0.8339	0.8601	0.903			30	0.514139	0.605639	1.00404	1.02982	1.20151			30	1.14761	0.933333	1.5694	1.21378	1.35871	1.20241
		35	0.8321	0.7196	0.625	0.9181	0.8309	0.938	0.8992	0.9389	0.682	0.8159			35	0.825241	1.13194	0.902417	0.854415				35	1.32763	1.16725	1.09889	0.761777	0.772251
		40	0.723	0.7833	0.6864	0.4906	0.8166	0.904	0.8277	0.7019	0.772	0.8811			40	0.902833	0.967841	1.16438	0.983128	0.926391			40	1.74106	0.857285	0.867169	1.52504	0.717237	1.22423	1.02727
	Experiment 3	Δp, mmHg	Tongue to Body ratio, F_(tongue,max)/F_(body,max)											Experiment 3	Δp, mmHg	Tongue to Body ratio, F_(tongue,max)/F_(body,max)						Experiment 3	Δp, mmHg	Tongue to Body ratio, F_(tongue,max)/F_(body,max)
		5	0.5294	0.8927	0.9337	0.8927									5	0.826978	0.941751						5	0.736641	0.64076
		10	0.8864	0.9289	0.9878										10	0.843329	1.0836						10	1.31993	1.28148
		15	0.8883	0.88	0.8558	0.8263	0.8341								15	2.07159	1.30689	1.34844	1.35815				15	1.30757	1.01123	1.62366
		20	0.9728	0.9844	0.9251										20	1.57997							20	1.07749	1.16329	1.07327	1.41536	1.03237	1.12617	2.07073	1.60313
		25	0.9467	0.8908	1.0106	0.8515	0.9513								25	1.25811	1.39923	1.01633	1.93735	1.11218			25	1.08959	1.79218	0.774021
		30	0.8807	0.7793	0.7281	0.925	0.8631	0.9545	0.8825	0.9168					30	1.1966							30	1.90436	2.03653
		35	0.8305	0.875	0.7224	0.8843	0.8505	0.8838	0.8787						35	0.951774	1.16472	1.09129					35	1.44522	1.33521
		40	0.747	0.784	0.8401	0.7143	0.9323	0.9566	0.8591	0.9133	0.9367				40	0.86914							40	0.685393	1.69463
			202

## Sheet: Fig. s5a
	Figure S5a Pearson’s correlation test between FLIM vs. fMPA
		Calcium		Tension		0 deg body		0 deg tongue		5 deg body		5 deg tongue		10 deg body		10 deg tongue			Pearson r	Calcium vs. Tension
	0°	31.8231	19.5359	4.71648	0.134416	4.71648	0.134416												r	0.8256
		78.8231	8.26328	4.93564	0.087446			4.93564	0.087446										95% confidence interval	0.04268 to 0.9803
	5°	90.2545	10.4479	5.4111	0.199656					5.4111	0.199656								R squared	0.6817
		61.4603	17.3437	5.41727	0.148001							5.41727	0.148001
	10°	209.81	29.1956	5.895	0.07605											5.895	0.07605		P value
		153.057	17.6099	5.39146	0.146323									5.39146	0.146323				P (two-tailed)	0.0429
																			P value summary	*
																			Significant? (alpha = 0.05)	Yes

## Sheet: Fig. s5b
	Figure S5a Pearson’s correlation test between FLIM vs. FEA
		Tension		FEA		0 deg body		0 deg tongue		5 deg body		5 deg tongue		10 deg body		10 deg tongue		Pearson r	Tension vs. FEA
	0°	0.595637	0.087446	0.636656				0.652846										r	0.9889
	5°	1.07727	0.148001	0.771704								0.878049						95% confidence interval
	10°	1.555	0.07605	1												1		R squared	0.9778
																		P value
																		P (two-tailed)	0.0951
																		P value summary	ns
																		Significant? (alpha = 0.05)	No
																		Number of XY Pairs	3

[truncated: 13 more sheets: Fig. s6b, Fig. s6c, Fig. s6d, Fig. s7a, Fig. s7b, Fig. s7c, Fig. s8a, Fig. s8b, Fig. s8d, Fig. s9, Fig. s10a, Fig. s10b, Fig. s11]
